# Supplementary material for: Novel Anti-FOLR1 Antibody–Drug Conjugate MORAb-202 in Breast Cancer and Non-Small Cell Lung Cancer Cells
Source: Antibodies (Basel). 2021 Feb 1;10(1):6. doi: 10.3390/antib10010006 (PMC7930947; doi:10.3390/antib10010006)
Supplement: Supplementary file 1 [file antibodies-10-00006-s001.zip]

Archive with 8 entries (8 files):
- Supplementary figure 1.ai
- __MACOSX/._Supplementary figure 1.ai
- Supplementary figure 1.pdf
- __MACOSX/._Supplementary figure 1.pdf
- Supplementary figure 2.ai
- __MACOSX/._Supplementary figure 2.ai
- Supplementary figure 2.pdf
- __MACOSX/._Supplementary figure 2.pdf
